# Supplementary material for: Investigation of Structures, Stabilities, and Electronic and Magnetic Properties of Niobium Carbon Clusters Nb7Cn (n = 1–7)
Source: Molecules. 2024 Apr 9;29(8):1692. doi: 10.3390/molecules29081692 (PMC11051814; doi:10.3390/molecules29081692)
Supplement: Supplementary file 1 [file molecules-29-01692-s001.zip]

Archive with 1 entries (1 files):
- molecules-2911827-supplementary.pdf
